# Supplementary material for: Towards Cancer Nanoradiopharmaceuticals—Radioisotope Nanocarrier System for Prostate Cancer Theranostics Based on Radiation-Synthesized Polymer Nanogels
Source: Cancers (Basel). 2023 Nov 29;15(23):5646. doi: 10.3390/cancers15235646 (PMC10705749; doi:10.3390/cancers15235646)
Supplement: Supplementary file 1 [file cancers-15-05646-s001.zip]

Archive with 1 entries (1 files):
- cancers-2666868-supplementary.pdf
